# Supplementary material for: Production of Multifunctional Hydrolysates from the Lupinus mutabilis Protein Using a Micrococcus sp. PC7 Protease
Source: BioTech (Basel). 2025 Apr 27;14(2):32. doi: 10.3390/biotech14020032 (PMC12101353; doi:10.3390/biotech14020032)
Supplement: Supplementary file 1 [file biotech-14-00032-s001.zip]

Archive with 3 entries (2 files):
- biotech-3523244-supplementary/
- biotech-3523244-supplementary/biotech-3523244-supplementary.pdf
- biotech-3523244-supplementary/Table S2.xlsx
