# Supplementary material for: Production of Multifunctional Hydrolysates from the Lupinus mutabilis Protein Using a Micrococcus sp. PC7 Protease
Source: BioTech (Basel). 2025 Apr 27;14(2):32. doi: 10.3390/biotech14020032 (PMC12101353; doi:10.3390/biotech14020032)
Supplement: Supplementary file 1 [file biotech-14-00032-s001.zip › biotech-3523244-supplementary/Table S2.xlsx]

## Sheet: spider.proteins
		Table S2. Proteomic characteristics of the albumin fraction
Identification_Junio 24. ID: SPIDER								PEAKS Studio 11
Sample: T1 Gel digestion with trypsin
DB: Lupinus albus_R_angostifolius_R_mutabilis
FDR<=1%
2 unique peptides/group of proteins
Protein Group	Accession	-10LgP	Coverage(%) T1	#Peptides	#Unique	#Spec T1	Average Mass	Description	PTM
2	A0A1J7GN79|A0A1J7GN79_LUPAN	347.648	34.33	39	3	310	67013.9	Cupin type-1 domain-containing protein OS=Lupinus angustifolius OX=3871 GN=TanjilG_19231 PE=3 SV=1	Arg->Thr substitution; Carbamidomethylation (DHKE, X@N-term); CarbamidometilTodos; Deamidation (NQ); Deamidation followed by a methylation; more
1	A0A394DFB4|A0A394DFB4_LUPAN	344.55	43.64	40	22	237	56675.9	Uncharacterized protein OS=Lupinus angustifolius OX=3871 GN=TanjilG_06305 PE=3 SV=1	Acetylation (K); Carbamidomethylation (DHKE, X@N-term); CarbamidometilTodos; Carbamylation; Deamidation (NQ); more
4	A0A1J7I6V1|A0A1J7I6V1_LUPAN	335.499	30.62	34	3	272	68526.2	Cupin type-1 domain-containing protein OS=Lupinus angustifolius OX=3871 GN=TanjilG_31244 PE=3 SV=1	Arg->Thr substitution; Carbamidomethylation (DHKE, X@N-term); CarbamidometilTodos; Deamidation (NQ); Deamidation followed by a methylation; more
3	A0A1J7HNR4|A0A1J7HNR4_LUPAN	334.935	27.68	34	5	242	75920.2	Cupin type-1 domain-containing protein OS=Lupinus angustifolius OX=3871 GN=TanjilG_29350 PE=3 SV=1	Carbamidomethylation (DHKE, X@N-term); CarbamidometilTodos; Deamidation (NQ); Deamidation followed by a methylation; Dehydration; more
6	A0A394DMF4|A0A394DMF4_LUPAN	333.828	29.13	32	4	242	71926	Cupin type-1 domain-containing protein OS=Lupinus angustifolius OX=3871 GN=TanjilG_27356 PE=3 SV=1	Carbamidomethylation (DHKE, X@N-term); CarbamidometilTodos; Deamidation (NQ); Deamidation followed by a methylation; Double Carbamidomethylation (DHKE, X@N-term); more
5	A0A6A4NGL5|A0A6A4NGL5_LUPAL	320.035	25.38	26	6	253	61227.2	Putative rmlC-like jelly roll protein OS=Lupinus albus OX=3870 GN=Lalb_Chr22g0356821 PE=3 SV=1	Carbamidomethylation (DHKE, X@N-term); CarbamidometilTodos; Deamidation (NQ); Deamidation followed by a methylation; Dehydration; more
10	A0A6A5MYJ9|A0A6A5MYJ9_LUPAL	315.845	32.5	29	11	178	56274.4	Putative Late embryogenesis abundant protein LEA OS=Lupinus albus OX=3870 GN=Lalb_Chr06g0172031 PE=3 SV=1	Acetylation (K); Biotinylation; Carbamidomethylation (DHKE, X@N-term); CarbamidometilTodos; Deamidation (NQ); more
16	F5B8V7|CONA2_LUPAN	297.843	25.66	21	16	115	74194	Conglutin alpha 2 OS=Lupinus angustifolius OX=3871 GN=TanjilG_32393 PE=1 SV=1	Asn->Asp substitution; Beta-methylthiolation; Carbamidomethylation (DHKE, X@N-term); CarbamidometilTodos; Carbamylation; more
8	A0A4P1QUQ5|A0A4P1QUQ5_LUPAN	294.93	27.95	18	7	194	46658.7	Uncharacterized protein OS=Lupinus angustifolius OX=3871 GN=TanjilG_07449 PE=4 SV=1	Carbamidomethylation (DHKE, X@N-term); CarbamidometilTodos; Deamidation (NQ); Deamidation followed by a methylation; Dehydration; more
15	A0A4P1RCV4|A0A4P1RCV4_LUPAN	286.386	18.69	18	8	99	87579.2	Seed biotin-containing protein SBP65-like OS=Lupinus angustifolius OX=3871 GN=TanjilG_03002 PE=4 SV=1	CarbamidometilTodos; Carbamylation; Deamidation (NQ); Dehydration; Dimethylation(KR); more
17	A0A6A4QVJ9|A0A6A4QVJ9_LUPAL	280.591	18.75	18	9	111	90672	Seed biotin-containing protein SBP65 OS=Lupinus albus OX=3870 GN=Lalb_Chr03g0029861 PE=4 SV=1	CarbamidometilTodos; Carbamylation; Carboxylation (DKW); Deamidation (NQ); Dehydration; more
18	F5B8V6|CONA1_LUPAN	272.235	21.34	15	11	73	57793.2	Conglutin alpha 1 OS=Lupinus angustifolius OX=3871 GN=CONALPHA PE=1 SV=1	Carbamidomethylation (DHKE, X@N-term); CarbamidometilTodos; Deamidation (NQ); Deoxy; Dihydroxy; more
20	A0A1J7IAA6|A0A1J7IAA6_LUPAN	267.686	25.51	18	5	59	67206.7	Seed biotin-containing protein SBP65 OS=Lupinus angustifolius OX=3871 GN=TanjilG_27357 PE=4 SV=1	Carboxylation (DKW); Deamidation (NQ); Dehydration; Dimethylation(KR); His->Val substitution; more
24	A0A6A4NGK3|A0A6A4NGK3_LUPAL	258.699	31.21	14	2	51	45823.6	Seed biotin-containing protein SBP65 OS=Lupinus albus OX=3870 GN=Lalb_Chr22g0356841 PE=4 SV=1	Carboxylation (DKW); Deamidation (NQ); Dehydration; Dimethylation(KR); Methylation(KR); more
22	F5B8V8|CONA3_LUPAN	257.779	28.21	15	8	80	67381.1	Conglutin alpha 3 OS=Lupinus angustifolius OX=3871 GN=TanjilG_01206 PE=1 SV=1	Ala->Ser substitution; Asn->Asp substitution; Beta-methylthiolation; Carbamidomethylation (DHKE, X@N-term); CarbamidometilTodos; more
21	A0A6A4PJ10|A0A6A4PJ10_LUPAL	253.375	23.51	12	8	85	32077.8	Uncharacterized protein OS=Lupinus albus OX=3870 GN=Lalb_Chr13g0298961 PE=4 SV=1	Acetylation (K); Deamidation (NQ); Dehydration; Dihydroxy; Formylation; more
14	A0A4P1RUS0|A0A4P1RUS0_LUPAN	239	18.25	10	2	123	29878.8	Uncharacterized protein OS=Lupinus angustifolius OX=3871 GN=TanjilG_13545 PE=4 SV=1	Carbamidomethylation (DHKE, X@N-term); CarbamidometilTodos; Carboxylation (DKW); Deamidation (NQ); Deamidation followed by a methylation; more
23	A0A4P1RJK8|A0A4P1RJK8_LUPAN	238.998	36.96	9	3	116	26010.7	SMP domain-containing protein OS=Lupinus angustifolius OX=3871 GN=TanjilG_04646 PE=3 SV=1	CarbamidometilTodos; Deamidation (NQ); Deamidation followed by a methylation; Dehydration; Methylation(KR); more
29	A0A6A4NGH6|A0A6A4NGH6_LUPAL	232.124	17.78	10	5	69	54694.9	Putative 11-S seed storage protein, plant OS=Lupinus albus OX=3870 GN=Lalb_Chr21g0313861 PE=3 SV=1	Ala->Ser substitution; Arg->Glu substitution; Carbamidomethylation (DHKE, X@N-term); Deamidation (NQ); Deamidation (R); more
26	A0A6A4QD11|A0A6A4QD11_LUPAL	231.605	42.75	8	3	87	26442.4	Putative Seed maturation protein OS=Lupinus albus OX=3870 GN=Lalb_Chr06g0162901 PE=3 SV=1	CarbamidometilTodos; Deamidation (NQ); Dehydration; Ile->Val substitution; Methylation(KR); more
25	A0A6A5N0Z0|A0A6A5N0Z0_LUPAL	226.039	39.3	8	2	113	26221	Putative Seed maturation protein OS=Lupinus albus OX=3870 GN=Lalb_Chr06g0160651 PE=3 SV=1	CarbamidometilTodos; Deamidation (NQ); Deamidation followed by a methylation; Dehydration; Met->Leu substitution; more
36	A0A4P1RVZ7|A0A4P1RVZ7_LUPAN	219.018	16.02	8	6	25	71287.8	Heat shock 70 kDa protein OS=Lupinus angustifolius OX=3871 GN=TanjilG_09497 PE=3 SV=1	Deamidation (NQ); Methylation(KR)
28	A0A4P1RKN7|A0A4P1RKN7_LUPAN	217.861	39.61	8	3	76	26493.6	SMP domain-containing protein OS=Lupinus angustifolius OX=3871 GN=TanjilG_24594 PE=3 SV=1	Ala->Pro substitution; Biotinylation; CarbamidometilTodos; Deamidation (NQ); Dehydration; more
34	A0A6A4NDK8|A0A6A4NDK8_LUPAL	212.184	12.88	7	4	30	60206.3	Putative 11-S seed storage protein, plant OS=Lupinus albus OX=3870 GN=Lalb_Chr25g0289961 PE=3 SV=1	CarbamidometilTodos; Carboxylation (DKW); Deamidation (NQ); Dehydration; Formylation
42	A0A4P1R7B2|A0A4P1R7B2_LUPAN	205.841	18.3	6	6	11	41652.7	Actin OS=Lupinus angustifolius OX=3871 GN=TanjilG_30243 PE=3 SV=1	Methylation(KR)
42	A0A6A4N638|A0A6A4N638_LUPAL	205.841	18.3	6	6	11	41712.7	Putative Actin family OS=Lupinus albus OX=3870 GN=Lalb_Chr24g0394181 PE=3 SV=1	Methylation(KR)
42	A0A6A4PGW8|A0A6A4PGW8_LUPAL	205.841	18.3	6	6	11	41666.7	Putative Actin family OS=Lupinus albus OX=3870 GN=Lalb_Chr14g0375091 PE=3 SV=1	Methylation(KR)
42	A0A1J7I337|A0A1J7I337_LUPAN	205.841	18.3	6	6	11	41712.7	Actin OS=Lupinus angustifolius OX=3871 GN=TanjilG_11315 PE=3 SV=1	Methylation(KR)
39	A0A6A5NN85|A0A6A5NN85_LUPAL	203.819	49.34	6	3	20	16583.2	Desiccation protectant protein Lea14 OS=Lupinus albus OX=3870 GN=Lalb_Chr10g0096611 PE=3 SV=1	CarbamidometilTodos; Methylation(KR); Oxidation (M)
35	Q8GSE7|Q8GSE7_LUPAN	195.248	22.11	7	5	21	32213.7	Putative TAG factor protein OS=Lupinus angustifolius OX=3871 GN=TanjilG_22617 PE=2 SV=1	Deamidation (NQ); Methylation(others)
50	A0A4P1R354|A0A4P1R354_LUPAN	185.576	15.71	5	5	9	38995.1	11-beta-hydroxysteroid dehydrogenase OS=Lupinus angustifolius OX=3871 GN=TanjilG_27505 PE=3 SV=1	Methylation(KR)
54	A0A1J7G4N6|A0A1J7G4N6_LUPAN	179.441	21.71	5	3	12	31611.8	lactoylglutathione lyase OS=Lupinus angustifolius OX=3871 GN=TanjilG_23749 PE=3 SV=1	Ile->Val substitution
58	A0A182BFF4|A0A182BFF4_LUPAN	178.264	22.58	4	4	11	17669.5	Putative ubiquitin-40s ribosomal s27a-like protein OS=Lupinus angustifolius OX=3871 GN=TanjilG_15950 PE=3 SV=1
58	A0A4P1RKV9|A0A4P1RKV9_LUPAN	178.264	22.44	4	4	11	17713.6	Ubiquitin-like domain-containing protein OS=Lupinus angustifolius OX=3871 GN=TanjilG_15462 PE=3 SV=1
37	A0A4P1RAA3|A0A4P1RAA3_LUPAN	176.123	5.64	6	6	15	129122	Low-temperature-induced 65 kDa protein OS=Lupinus angustifolius OX=3871 GN=TanjilG_14983 PE=4 SV=1	Ethylation; Formylation; Methylation(others)
45	A0A6A4QAS6|A0A6A4QAS6_LUPAL	175.205	39.8	4	3	12	10790.8	Protein SLE3 OS=Lupinus albus OX=3870 GN=Lalb_Chr07g0192351 PE=3 SV=1	Deamidation (NQ); Oxidation (M)
64	A0A4P1RIP9|A0A4P1RIP9_LUPAN	169.994	8.37	4	4	10	56158.6	Cupin type-1 domain-containing protein OS=Lupinus angustifolius OX=3871 GN=TanjilG_28374 PE=4 SV=1	Double Carbamidomethylation (DHKE, X@N-term)
66	A0A6A4R025|A0A6A4R025_LUPAL	164.467	14.45	4	2	9	38022.3	Putative short-chain dehydrogenase/reductase SDR OS=Lupinus albus OX=3870 GN=Lalb_Chr02g0148301 PE=3 SV=1	CarbamidometilTodos
56	A0A6A5N507|A0A6A5N507_LUPAL	164.083	8.28	4	4	5	49231	Elongation factor 1-alpha OS=Lupinus albus OX=3870 GN=Lalb_Chr06g0174461 PE=3 SV=1
56	A0A1J7I5T3|A0A1J7I5T3_LUPAN	164.083	8.28	4	4	5	49303.1	Elongation factor 1-alpha OS=Lupinus angustifolius OX=3871 GN=TanjilG_14564 PE=3 SV=1
56	A0A6A4NP20|A0A6A4NP20_LUPAL	164.083	8.22	4	4	5	49490.3	Elongation factor 1-alpha OS=Lupinus albus OX=3870 GN=Lalb_Chr19g0129561 PE=3 SV=1
56	A0A394DDR4|A0A394DDR4_LUPAN	164.083	8.41	4	4	5	48417.8	Elongation factor 1-alpha OS=Lupinus angustifolius OX=3871 GN=TanjilG_02559 PE=3 SV=1
56	A0A4P1RBE0|A0A4P1RBE0_LUPAN	164.083	8.28	4	4	5	49289	Elongation factor 1-alpha OS=Lupinus angustifolius OX=3871 GN=TanjilG_05199 PE=3 SV=1
56	A0A6A4QXI7|A0A6A4QXI7_LUPAL	164.083	8.28	4	4	5	49241	Elongation factor 1-alpha OS=Lupinus albus OX=3870 GN=Lalb_Chr02g0141951 PE=3 SV=1
56	A0A6A5LEF4|A0A6A5LEF4_LUPAL	164.083	8.28	4	4	5	49275	Elongation factor 1-alpha OS=Lupinus albus OX=3870 GN=Lalb_Chr14g0362911 PE=3 SV=1
56	A0A4P1RKM3|A0A4P1RKM3_LUPAN	164.083	8.28	4	4	5	49289.1	Elongation factor 1-alpha OS=Lupinus angustifolius OX=3871 GN=TanjilG_04772 PE=3 SV=1
56	A0A1J7HKW6|A0A1J7HKW6_LUPAN	164.083	8.28	4	4	5	49313.1	Elongation factor 1-alpha OS=Lupinus angustifolius OX=3871 GN=TanjilG_13646 PE=3 SV=1
56	A0A394D999|A0A394D999_LUPAN	164.083	8.22	4	4	5	49490.3	Elongation factor 1-alpha OS=Lupinus angustifolius OX=3871 GN=TanjilG_30941 PE=3 SV=1
56	A0A6A5MS42|A0A6A5MS42_LUPAL	164.083	8.28	4	4	5	49217	Elongation factor 1-alpha OS=Lupinus albus OX=3870 GN=Lalb_Chr02g0158111 PE=3 SV=1
59	A0A6A4PRK6|A0A6A4PRK6_LUPAL	161.151	11.57	4	3	9	36719	Glyceraldehyde-3-phosphate dehydrogenase OS=Lupinus albus OX=3870 GN=Lalb_Chr11g0069701 PE=3 SV=1
59	A0A6A4NJE2|A0A6A4NJE2_LUPAL	161.151	10.05	4	3	9	42398.6	Putative glyceraldehyde-3-phosphate dehydrogenase (Phosphorylating) OS=Lupinus albus OX=3870 GN=Lalb_Chr23g0273521 PE=3 SV=1
59	A0A6A4Q4Q5|A0A6A4Q4Q5_LUPAL	161.151	11.57	4	3	9	36697	Glyceraldehyde-3-phosphate dehydrogenase OS=Lupinus albus OX=3870 GN=Lalb_Chr08g0236991 PE=3 SV=1
59	A0A1J7FMR5|A0A1J7FMR5_LUPAN	161.151	11.57	4	3	9	36711	Glyceraldehyde-3-phosphate dehydrogenase OS=Lupinus angustifolius OX=3871 GN=TanjilG_24222 PE=3 SV=1
59	A0A1J7H741|A0A1J7H741_LUPAN	161.151	11.57	4	3	9	36745.1	Glyceraldehyde-3-phosphate dehydrogenase OS=Lupinus angustifolius OX=3871 GN=TanjilG_11573 PE=3 SV=1
47	A0A6A4R9M8|A0A6A4R9M8_LUPAL	160.21	23.5	5	2	12	23361.9	Putative Seed maturation protein OS=Lupinus albus OX=3870 GN=Lalb_Chr01g0020101 PE=3 SV=1	Deamidation (NQ); Glu->Ala substitution; Ile->Met substitution; Methylation(others)
38	A0A4P1QPQ9|A0A4P1QPQ9_LUPAN	159.101	9.8	3	3	17	32649.7	Uncharacterized protein OS=Lupinus angustifolius OX=3871 GN=TanjilG_26585 PE=4 SV=1	Dehydration; Methylation(KR); Methylation(others); Oxidation (M)
38	A0A6A4NWJ6|A0A6A4NWJ6_LUPAL	159.101	9.45	3	3	17	33605.7	Late embryogenesis abundant protein LEA OS=Lupinus albus OX=3870 GN=Lalb_Chr20g0121701 PE=4 SV=1	Dehydration; Methylation(KR); Methylation(others); Oxidation (M)
44	A0A6A4R3V8|A0A6A4R3V8_LUPAL	158.952	20.77	3	2	19	17687.5	Putative RNA recognition motif domain-containing protein OS=Lupinus albus OX=3870 GN=Lalb_Chr01g0002531 PE=4 SV=1	Deamidation (NQ); Methylation(others)
69	A0A4P1RXB3|A0A4P1RXB3_LUPAN	158.547	16.15	3	3	4	17621.6	Oleosin OS=Lupinus angustifolius OX=3871 GN=TanjilG_18519 PE=3 SV=1
63	A0A1J7HUZ4|A0A1J7HUZ4_LUPAN	153.498	8.68	4	2	8	41296.5	Alcohol dehydrogenase OS=Lupinus angustifolius OX=3871 GN=TanjilG_01875 PE=3 SV=1	CarbamidometilTodos; Methylation(KR)
78	A0A6A5PNI7|A0A6A5PNI7_LUPAL	153.073	7.51	3	3	11	52097.9	Putative rmlC-like jelly roll protein OS=Lupinus albus OX=3870 GN=Lalb_Chr01g0004171 PE=4 SV=1	CarbamidometilTodos
40	A0A6A4QVN4|A0A6A4QVN4_LUPAL	153.029	36.02	4	2	38	19479.6	Putative Seed maturation protein OS=Lupinus albus OX=3870 GN=Lalb_Chr02g0142651 PE=3 SV=1	Ala->Glu substitution; Deamidation (NQ); Dimethylation(KR); Ile->Val substitution; Methylation(others); more
52	A0A6A4QEG7|A0A6A4QEG7_LUPAL	151.816	10.73	3	3	8	20932.2	Putative oleosin OS=Lupinus albus OX=3870 GN=Lalb_Chr06g0175801 PE=3 SV=1	Deamidation (NQ); Methylation(others)
52	A0A4P1RJ87|A0A4P1RJ87_LUPAN	151.816	10.63	3	3	8	21123.2	Oleosin OS=Lupinus angustifolius OX=3871 GN=TanjilG_04133 PE=3 SV=1	Deamidation (NQ); Methylation(others)
70	A0A4P1R8C0|A0A4P1R8C0_LUPAN	144.921	12.29	3	3	9	38466.7	Fructose-bisphosphate aldolase OS=Lupinus angustifolius OX=3871 GN=TanjilG_32534 PE=3 SV=1
60	A0A394DB03|A0A394DB03_LUPAN	142.815	67.95	4	4	7	8062.86	Seed maturation protein PM41 OS=Lupinus angustifolius OX=3871 GN=TanjilG_14347 PE=4 SV=1	Dehydration; Dihydroxy; Gln->His substitution
76	A0A6A4PPM2|A0A6A4PPM2_LUPAL	141.258	22.82	3	3	6	16510	Nucleoside diphosphate kinase OS=Lupinus albus OX=3870 GN=Lalb_Chr12g0210521 PE=3 SV=1
76	A0A6A4QD66|A0A6A4QD66_LUPAL	141.258	22.82	3	3	6	16469.9	Nucleoside diphosphate kinase OS=Lupinus albus OX=3870 GN=Lalb_Chr07g0195341 PE=3 SV=1
82	A0A4P1R913|A0A4P1R913_LUPAN	139.508	16.58	3	3	4	20034.9	Ribosomal protein L7/L12 C-terminal domain-containing protein OS=Lupinus angustifolius OX=3871 GN=TanjilG_28856 PE=3 SV=1
51	A0A4P1QWQ4|A0A4P1QWQ4_LUPAN	139.472	20	3	3	26	22679.4	SHSP domain-containing protein OS=Lupinus angustifolius OX=3871 GN=TanjilG_09847 PE=3 SV=1	CarbamidometilTodos; Met->Leu substitution; Oxidation (M)
51	A0A6A4Q7E9|A0A6A4Q7E9_LUPAL	139.472	20	3	3	26	22619.3	Putative small heat shock protein HSP20 OS=Lupinus albus OX=3870 GN=Lalb_Chr08g0244891 PE=3 SV=1	CarbamidometilTodos; Met->Leu substitution; Oxidation (M)
79	A0A6A5N6X9|A0A6A5N6X9_LUPAL	137.903	21.71	3	3	7	17515.4	Putative ribosomal protein S13 OS=Lupinus albus OX=3870 GN=Lalb_Chr06g0161621 PE=3 SV=1	Ser->Glu substitution
79	A0A4P1RJW3|A0A4P1RJW3_LUPAN	137.903	21.71	3	3	7	17515.4	40S ribosomal protein S18 OS=Lupinus angustifolius OX=3871 GN=TanjilG_04729 PE=3 SV=1	Ser->Glu substitution
79	A0A6A4QVD3|A0A6A4QVD3_LUPAL	137.903	26.83	3	3	7	14038.4	Putative ribosomal protein S13 OS=Lupinus albus OX=3870 GN=Lalb_Chr02g0141561 PE=3 SV=1	Ser->Glu substitution
61	Q42369|CONG1_LUPAN	137.647	10.69	4	4	4	48916.3	Gamma conglutin 1 OS=Lupinus angustifolius OX=3871 GN=LOC109345795 PE=1 SV=1	CarbamidometilTodos; Dimethylation(KR); Val->Leu substitution
71	A0A4P1RSG2|A0A4P1RSG2_LUPAN	134.608	13.64	3	3	3	28105.8	Ribosomal protein L30 ferredoxin-like fold domain-containing protein OS=Lupinus angustifolius OX=3871 GN=TanjilG_32847 PE=3 SV=1
71	A0A6A4QR49|A0A6A4QR49_LUPAL	134.608	13.64	3	3	3	28078.9	Putative ribosomal protein L7 OS=Lupinus albus OX=3870 GN=Lalb_Chr04g0264651 PE=3 SV=1
74	A0A6A4NES8|A0A6A4NES8_LUPAL	131.682	15.14	3	3	3	26970.9	Putative triose-phosphate isomerase OS=Lupinus albus OX=3870 GN=Lalb_Chr22g0349931 PE=3 SV=1
74	A0A6A4NG99|A0A6A4NG99_LUPAL	131.682	15.02	3	3	3	27285.1	Putative triose-phosphate isomerase OS=Lupinus albus OX=3870 GN=Lalb_Chr24g0394141 PE=3 SV=1
74	A0A1J7I561|A0A1J7I561_LUPAN	131.682	15.02	3	3	3	27257.2	Triosephosphate isomerase OS=Lupinus angustifolius OX=3871 GN=TanjilG_11319 PE=3 SV=1
74	A0A4P1RQ55|A0A4P1RQ55_LUPAN	131.682	10.61	3	3	3	39194.8	Triosephosphate isomerase OS=Lupinus angustifolius OX=3871 GN=TanjilG_04279 PE=3 SV=1
81	A0A6A4NE44|A0A6A4NE44_LUPAL	131.27	4.38	3	3	6	85320.1	Lipoxygenase OS=Lupinus albus OX=3870 GN=Lalb_Chr22g0351931 PE=3 SV=1
68	A0A4P1QSW5|A0A4P1QSW5_LUPAN	130.329	5.86	3	2	10	73302.2	Uncharacterized protein OS=Lupinus angustifolius OX=3871 GN=TanjilG_05693 PE=4 SV=1	Ile->Val substitution
68	A0A4P1QS49|A0A4P1QS49_LUPAN	130.329	3.66	3	2	10	117414	Uncharacterized protein OS=Lupinus angustifolius OX=3871 GN=TanjilG_04853 PE=4 SV=1	Ile->Val substitution
68	A0A6A5MU12|A0A6A5MU12_LUPAL	130.329	5.85	3	2	10	73386.3	Putative Heat shock protein 70 family OS=Lupinus albus OX=3870 GN=Lalb_Chr16g0390751 PE=3 SV=1	Ile->Val substitution
111	A0A6A4QBX2|A0A6A4QBX2_LUPAL	130.182	11.27	2	2	5	22578.7	Uncharacterized protein OS=Lupinus albus OX=3870 GN=Lalb_Chr07g0194041 PE=4 SV=1
87	A0A394D9T1|A0A394D9T1_LUPAN	130.044	11.11	2	2	6	26099.5	Large ribosomal subunit protein uL6 N-terminal domain-containing protein OS=Lupinus angustifolius OX=3871 GN=TanjilG_31931 PE=3 SV=1
87	A0A1J7IM48|A0A1J7IM48_LUPAN	130.044	11.11	2	2	6	26099.5	Large ribosomal subunit protein uL6 N-terminal domain-containing protein OS=Lupinus angustifolius OX=3871 GN=TanjilG_03738 PE=3 SV=1
87	A0A6A5LRT4|A0A6A5LRT4_LUPAL	130.044	11.11	2	2	6	26178.6	Putative 60S ribosomal protein L6E OS=Lupinus albus OX=3870 GN=Lalb_Chr23g0272381 PE=3 SV=1
87	A0A6A4Q4F9|A0A6A4Q4F9_LUPAL	130.044	11.11	2	2	6	26132.7	Putative 60S ribosomal protein L6E OS=Lupinus albus OX=3870 GN=Lalb_Chr08g0238851 PE=3 SV=1
87	A0A6A4N8R7|A0A6A4N8R7_LUPAL	130.044	11.11	2	2	6	26174.7	Putative 60S ribosomal protein L6E OS=Lupinus albus OX=3870 GN=Lalb_Chr23g0272351 PE=3 SV=1
87	A0A1J7GCI0|A0A1J7GCI0_LUPAN	130.044	12.87	2	2	6	22413.6	60S ribosomal protein L6 OS=Lupinus angustifolius OX=3871 GN=TanjilG_09538 PE=3 SV=1
103	A0A1J7H3H0|A0A1J7H3H0_LUPAN	126.652	17.65	2	2	3	16602.1	peptidylprolyl isomerase OS=Lupinus angustifolius OX=3871 GN=TanjilG_14233 PE=4 SV=1
103	A0A6A4QB12|A0A6A4QB12_LUPAL	126.652	17.65	2	2	3	16620.1	peptidylprolyl isomerase OS=Lupinus albus OX=3870 GN=Lalb_Chr07g0194391 PE=4 SV=1
105	A0A6A4R227|A0A6A4R227_LUPAL	125.606	12.32	2	2	4	31985.4	Uncharacterized protein OS=Lupinus albus OX=3870 GN=Lalb_Chr02g0159261 PE=4 SV=1
94	A0A6A4NEX3|A0A6A4NEX3_LUPAL	118.123	9.83	2	2	3	26452.9	Putative ribosomal protein L10e OS=Lupinus albus OX=3870 GN=Lalb_Chr23g0272101 PE=3 SV=1
94	A0A6A5MB81|A0A6A5MB81_LUPAL	118.123	10.41	2	2	3	24987.2	Putative ribosomal protein L10e OS=Lupinus albus OX=3870 GN=Lalb_Chr08g0239291 PE=3 SV=1
94	A0A6A4PRG4|A0A6A4PRG4_LUPAL	118.123	10.04	2	2	3	25912.3	Putative ribosomal protein L10e OS=Lupinus albus OX=3870 GN=Lalb_Chr11g0067641 PE=3 SV=1
100	A0A6A4NJ61|A0A6A4NJ61_LUPAL	114.352	17.36	2	2	4	13891	Large ribosomal subunit protein eL22 OS=Lupinus albus OX=3870 GN=Lalb_Chr21g0309231 PE=3 SV=1
100	A0A6A5NFU5|A0A6A5NFU5_LUPAL	114.352	17.07	2	2	4	13977.1	Large ribosomal subunit protein eL22 OS=Lupinus albus OX=3870 GN=Lalb_Chr06g0166481 PE=3 SV=1
100	A0A4P1RL19|A0A4P1RL19_LUPAN	114.352	17.07	2	2	4	13963	Large ribosomal subunit protein eL22 OS=Lupinus angustifolius OX=3871 GN=TanjilG_15420 PE=3 SV=1
100	A0A1J7HX38|A0A1J7HX38_LUPAN	114.352	17.36	2	2	4	13877	Large ribosomal subunit protein eL22 OS=Lupinus angustifolius OX=3871 GN=TanjilG_14339 PE=3 SV=1
100	A0A6A4QWP1|A0A6A4QWP1_LUPAL	114.352	17.36	2	2	4	13877	Large ribosomal subunit protein eL22 OS=Lupinus albus OX=3870 GN=Lalb_Chr02g0146361 PE=3 SV=1
99	A0A6A4QC79|A0A6A4QC79_LUPAL	113.925	8.92	2	2	5	29363.5	Malate dehydrogenase OS=Lupinus albus OX=3870 GN=Lalb_Chr07g0195631 PE=3 SV=1
99	A0A1J7H352|A0A1J7H352_LUPAN	113.925	7.21	2	2	5	35972.5	Malate dehydrogenase OS=Lupinus angustifolius OX=3871 GN=TanjilG_10000 PE=3 SV=1
99	A0A1J7H306|A0A1J7H306_LUPAN	113.925	7.23	2	2	5	35552.9	Malate dehydrogenase OS=Lupinus angustifolius OX=3871 GN=TanjilG_08370 PE=3 SV=1
99	A0A6A5LK93|A0A6A5LK93_LUPAL	113.925	7.23	2	2	5	35531.9	Malate dehydrogenase OS=Lupinus albus OX=3870 GN=Lalb_Chr21g0312041 PE=3 SV=1
99	A0A6A5PJU8|A0A6A5PJU8_LUPAL	113.925	7.23	2	2	5	35440.7	Malate dehydrogenase OS=Lupinus albus OX=3870 GN=Lalb_Chr03g0037221 PE=3 SV=1
99	A0A1J7HZ08|A0A1J7HZ08_LUPAN	113.925	7.23	2	2	5	35445.8	Malate dehydrogenase OS=Lupinus angustifolius OX=3871 GN=TanjilG_30774 PE=3 SV=1
102	A0A4P1QTW5|A0A4P1QTW5_LUPAN	109.485	6.51	2	2	2	37213.1	Uncharacterized protein OS=Lupinus angustifolius OX=3871 GN=TanjilG_21995 PE=4 SV=1
57	A0A4P1QSX4|A0A4P1QSX4_LUPAN	109.392	16.78	2	2	8	17406.6	Bifunctional inhibitor/plant lipid transfer protein/seed storage helical domain-containing protein OS=Lupinus angustifolius OX=3871 GN=TanjilG_05594 PE=3 SV=1	Beta-methylthiolation; Deamidation (NQ); Dimethylation(KR); Methylation(KR)
57	F5B8W8|COND1_LUPAN	109.392	16.45	2	2	8	17751.9	Conglutin delta 1 OS=Lupinus angustifolius OX=3871 GN=TanjilG_06295 PE=1 SV=1	Beta-methylthiolation; Deamidation (NQ); Dimethylation(KR); Methylation(KR)
57	F5B8X0|COND3_LUPAN	109.392	16.78	2	2	8	17406.6	Conglutin delta 3 OS=Lupinus angustifolius OX=3871 PE=2 SV=2	Beta-methylthiolation; Deamidation (NQ); Dimethylation(KR); Methylation(KR)
67	A0A4P1RBZ7|A0A4P1RBZ7_LUPAN	106.804	16.58	3	3	4	20911.8	Large ribosomal subunit protein uL15/eL18 domain-containing protein OS=Lupinus angustifolius OX=3871 GN=TanjilG_02740 PE=3 SV=1
67	A0A1J7IH34|A0A1J7IH34_LUPAN	106.804	16.58	3	3	4	20925.8	Large ribosomal subunit protein uL15/eL18 domain-containing protein OS=Lupinus angustifolius OX=3871 GN=TanjilG_01053 PE=3 SV=1
67	A0A4P1RSC2|A0A4P1RSC2_LUPAN	106.804	7.06	3	3	4	49797.9	RRM domain-containing protein OS=Lupinus angustifolius OX=3871 GN=TanjilG_22601 PE=3 SV=1
67	A0A1J7HJJ9|A0A1J7HJJ9_LUPAN	106.804	11.23	3	3	4	30790	HIG1 domain-containing protein OS=Lupinus angustifolius OX=3871 GN=TanjilG_17599 PE=3 SV=1
67	A0A6A4PB39|A0A6A4PB39_LUPAL	106.804	16.58	3	3	4	20883.7	60S ribosomal protein L18 OS=Lupinus albus OX=3870 GN=Lalb_Chr15g0077431 PE=3 SV=1
67	A0A6A4QPX9|A0A6A4QPX9_LUPAL	106.804	16.58	3	3	4	20867.7	Putative ribosomal protein L18e OS=Lupinus albus OX=3870 GN=Lalb_Chr04g0260641 PE=3 SV=1
67	A0A6A4NC77|A0A6A4NC77_LUPAL	106.804	16.58	3	3	4	20881.8	Putative ribosomal protein L18e OS=Lupinus albus OX=3870 GN=Lalb_Chr21g0310541 PE=3 SV=1
67	A0A6A4QDN7|A0A6A4QDN7_LUPAL	106.804	16.58	3	3	4	20883.7	60S ribosomal protein L18 OS=Lupinus albus OX=3870 GN=Lalb_Chr06g0167741 PE=3 SV=1
67	A0A6A4QX43|A0A6A4QX43_LUPAL	106.804	16.58	3	3	4	20855.7	60S ribosomal protein L18 OS=Lupinus albus OX=3870 GN=Lalb_Chr02g0148051 PE=3 SV=1
101	A0A4P1QS53|A0A4P1QS53_LUPAN	105.149	7.39	2	2	3	28891.5	Reticulon-like protein OS=Lupinus angustifolius OX=3871 GN=TanjilG_04885 PE=4 SV=1
101	A0A4P1RFV1|A0A4P1RFV1_LUPAN	105.149	7.34	2	2	3	29024.6	Reticulon-like protein OS=Lupinus angustifolius OX=3871 GN=TanjilG_32092 PE=4 SV=1
101	A0A6A4QJH3|A0A6A4QJH3_LUPAL	105.149	7.85	2	2	3	27513.2	Reticulon-like protein OS=Lupinus albus OX=3870 GN=Lalb_Chr05g0224401 PE=4 SV=1
109	A0A4P1RTW3|A0A4P1RTW3_LUPAN	104.848	13.92	2	2	5	16835.9	Bet v I/Major latex protein domain-containing protein OS=Lupinus angustifolius OX=3871 GN=TanjilG_31538 PE=3 SV=1
109	A0A4P1RTP5|A0A4P1RTP5_LUPAN	104.848	13.92	2	2	5	16790.9	Bet v I/Major latex protein domain-containing protein OS=Lupinus angustifolius OX=3871 GN=TanjilG_31535 PE=3 SV=1
109	A0A394D499|A0A394D499_LUPAN	104.848	13.92	2	2	5	16710.8	Bet v I/Major latex protein domain-containing protein OS=Lupinus angustifolius OX=3871 GN=TanjilG_31532 PE=3 SV=1
97	A0A6A4R999|A0A6A4R999_LUPAL	96.5914	13.5	2	2	2	22627.9	40S ribosomal protein S8 OS=Lupinus albus OX=3870 GN=Lalb_Chr01g0022071 PE=3 SV=1
97	A0A4P1R477|A0A4P1R477_LUPAN	96.5914	13.43	2	2	2	22556.7	40S ribosomal protein S8 OS=Lupinus angustifolius OX=3871 GN=TanjilG_10465 PE=3 SV=1
97	A0A6A4NXR7|A0A6A4NXR7_LUPAL	96.5914	12.39	2	2	2	24679.3	40S ribosomal protein S8 OS=Lupinus albus OX=3870 GN=Lalb_Chr19g0125961 PE=3 SV=1
97	A0A6A5PGI1|A0A6A5PGI1_LUPAL	96.5914	12.33	2	2	2	24736.4	40S ribosomal protein S8 OS=Lupinus albus OX=3870 GN=Lalb_Chr03g0041331 PE=3 SV=1
97	A0A6A4PPH4|A0A6A4PPH4_LUPAL	96.5914	11.44	2	2	2	26359.2	40S ribosomal protein S8 OS=Lupinus albus OX=3870 GN=Lalb_Chr12g0210001 PE=3 SV=1
97	A0A1J7HSR7|A0A1J7HSR7_LUPAN	96.5914	12.33	2	2	2	24806.5	40S ribosomal protein S8 OS=Lupinus angustifolius OX=3871 GN=TanjilG_23765 PE=3 SV=1
97	A0A4P1R4H7|A0A4P1R4H7_LUPAN	96.5914	12.39	2	2	2	24594.2	40S ribosomal protein S8 OS=Lupinus angustifolius OX=3871 GN=TanjilG_10464 PE=3 SV=1
97	A0A4P1RUV9|A0A4P1RUV9_LUPAN	96.5914	12.39	2	2	2	24694.4	40S ribosomal protein S8 OS=Lupinus angustifolius OX=3871 GN=TanjilG_25307 PE=3 SV=1
97	A0A394DPL6|A0A394DPL6_LUPAN	96.5914	10.63	2	2	2	28875.3	40S ribosomal protein S8 OS=Lupinus angustifolius OX=3871 GN=TanjilG_08327 PE=3 SV=1
97	A0A1J7GEB5|A0A1J7GEB5_LUPAN	96.5914	12.33	2	2	2	24766.4	40S ribosomal protein S8 OS=Lupinus angustifolius OX=3871 GN=TanjilG_23977 PE=3 SV=1
98	A0A6A4PBW3|A0A6A4PBW3_LUPAL	81.2221	13.1	2	2	2	18559	Glutathione peroxidase OS=Lupinus albus OX=3870 GN=Lalb_Chr16g0377111 PE=3 SV=1	Methylation(others)
98	A0A6A5LT76|A0A6A5LT76_LUPAL	81.2221	9.09	2	2	2	27004.8	Glutathione peroxidase OS=Lupinus albus OX=3870 GN=Lalb_Chr09g0333361 PE=3 SV=1	Methylation(others)
98	A0A1J7FXD2|A0A1J7FXD2_LUPAN	81.2221	1.1	2	2	2	230125	Glutathione peroxidase OS=Lupinus angustifolius OX=3871 GN=TanjilG_18006 PE=3 SV=1	Methylation(others)
86	A0A6A4PGG4|A0A6A4PGG4_LUPAL	78.5912	13.25	2	2	3	17751.5	Putative ribosomal protein L11/L12 OS=Lupinus albus OX=3870 GN=Lalb_Chr14g0374651 PE=3 SV=1
86	A0A6A5NP41|A0A6A5NP41_LUPAL	78.5912	13.25	2	2	3	17779.5	Putative ribosomal protein L11/L12 OS=Lupinus albus OX=3870 GN=Lalb_Chr19g0137241 PE=3 SV=1
86	A0A4P1RD57|A0A4P1RD57_LUPAN	78.5912	13.25	2	2	3	17821.6	60S ribosomal protein L12 OS=Lupinus angustifolius OX=3871 GN=TanjilG_03240 PE=3 SV=1
86	A0A4P1R0R4|A0A4P1R0R4_LUPAN	78.5912	13.25	2	2	3	17807.6	60S ribosomal protein L12 OS=Lupinus angustifolius OX=3871 GN=TanjilG_17142 PE=3 SV=1
86	A0A6A4QS10|A0A6A4QS10_LUPAL	78.5912	13.25	2	2	3	17807.6	Putative ribosomal protein L11/L12 OS=Lupinus albus OX=3870 GN=Lalb_Chr03g0027371 PE=3 SV=1
86	A0A4P1R6U7|A0A4P1R6U7_LUPAN	78.5912	13.25	2	2	3	17837.6	60S ribosomal protein L12 OS=Lupinus angustifolius OX=3871 GN=TanjilG_30202 PE=3 SV=1
86	A0A6A5N6A4|A0A6A5N6A4_LUPAL	78.5912	13.25	2	2	3	17850.6	Putative ribosomal protein L11/L12 OS=Lupinus albus OX=3870 GN=Lalb_Chr22g0350241 PE=3 SV=1
86	A0A6A5PQD5|A0A6A5PQD5_LUPAL	78.5912	13.25	2	2	3	17821.6	Putative ribosomal protein L11/L12 OS=Lupinus albus OX=3870 GN=Lalb_Chr01g0004301 PE=3 SV=1
86	A0A4P1RPP1|A0A4P1RPP1_LUPAN	78.5912	13.25	2	2	3	17792.6	60S ribosomal protein L12 OS=Lupinus angustifolius OX=3871 GN=TanjilG_04306 PE=3 SV=1
86	A0A4P1R9M0|A0A4P1R9M0_LUPAN	78.5912	13.25	2	2	3	17793.6	60S ribosomal protein L12 OS=Lupinus angustifolius OX=3871 GN=TanjilG_23592 PE=3 SV=1
88	A0A1J7H4C7|A0A1J7H4C7_LUPAN	66.9682	7.14	2	2	2	28513.1	14-3-3 domain-containing protein OS=Lupinus angustifolius OX=3871 GN=TanjilG_28445 PE=3 SV=1	Oxidation (M)
88	A0A4P1QYV6|A0A4P1QYV6_LUPAN	66.9682	6.92	2	2	2	29262.7	14-3-3 domain-containing protein OS=Lupinus angustifolius OX=3871 GN=TanjilG_12639 PE=3 SV=1	Oxidation (M)
88	A0A6A4R5N4|A0A6A4R5N4_LUPAL	66.9682	6.98	2	2	2	29199.7	Putative 14-3-3 protein OS=Lupinus albus OX=3870 GN=Lalb_Chr01g0005981 PE=3 SV=1	Oxidation (M)
88	A0A1J7FNR0|A0A1J7FNR0_LUPAN	66.9682	6.9	2	2	2	29523	14-3-3 domain-containing protein OS=Lupinus angustifolius OX=3871 GN=TanjilG_12879 PE=3 SV=1	Oxidation (M)
88	A0A1J7HGH3|A0A1J7HGH3_LUPAN	66.9682	6.87	2	2	2	29324.8	14-3-3 domain-containing protein OS=Lupinus angustifolius OX=3871 GN=TanjilG_27644 PE=3 SV=1	Oxidation (M)
88	A0A1J7GFI9|A0A1J7GFI9_LUPAN	66.9682	7.03	2	2	2	28690.2	14-3-3 domain-containing protein OS=Lupinus angustifolius OX=3871 GN=TanjilG_19675 PE=3 SV=1	Oxidation (M)
88	A0A6A5LSW0|A0A6A5LSW0_LUPAL	66.9682	6.87	2	2	2	29340.8	Putative 14-3-3 protein OS=Lupinus albus OX=3870 GN=Lalb_Chr17g0335741 PE=3 SV=1	Oxidation (M)
88	A0A1J7IDD4|A0A1J7IDD4_LUPAN	66.9682	6.87	2	2	2	29566	14-3-3 domain-containing protein OS=Lupinus angustifolius OX=3871 GN=TanjilG_02811 PE=3 SV=1	Oxidation (M)
88	A0A6A4PXA4|A0A6A4PXA4_LUPAL	66.9682	6.92	2	2	2	29401	Putative 14-3-3 protein OS=Lupinus albus OX=3870 GN=Lalb_Chr10g0102501 PE=3 SV=1	Oxidation (M)
88	A0A6A4Q5N0|A0A6A4Q5N0_LUPAL	66.9682	4.88	2	2	2	42248.9	Putative 14-3-3 protein OS=Lupinus albus OX=3870 GN=Lalb_Chr08g0242141 PE=3 SV=1	Oxidation (M)
88	A0A1J7IJZ3|A0A1J7IJZ3_LUPAN	66.9682	7.2	2	2	2	28562.3	14-3-3 domain-containing protein OS=Lupinus angustifolius OX=3871 GN=TanjilG_14935 PE=3 SV=1	Oxidation (M)
88	A0A1J7HP25|A0A1J7HP25_LUPAN	66.9682	6.95	2	2	2	29178.6	14-3-3 domain-containing protein OS=Lupinus angustifolius OX=3871 GN=TanjilG_12942 PE=3 SV=1	Oxidation (M)
88	A0A4P1QWZ0|A0A4P1QWZ0_LUPAN	66.9682	6.92	2	2	2	29369.8	14-3-3 domain-containing protein OS=Lupinus angustifolius OX=3871 GN=TanjilG_09275 PE=3 SV=1	Oxidation (M)
88	A0A6A4QLT2|A0A6A4QLT2_LUPAL	66.9682	6.87	2	2	2	29587	Putative 14-3-3 protein OS=Lupinus albus OX=3870 GN=Lalb_Chr04g0253051 PE=3 SV=1	Oxidation (M)
88	A0A6A5P9A5|A0A6A5P9A5_LUPAL	66.9682	6.95	2	2	2	29215.6	Putative 14-3-3 protein OS=Lupinus albus OX=3870 GN=Lalb_Chr11g0065311 PE=3 SV=1	Oxidation (M)
88	A0A6A4NEG0|A0A6A4NEG0_LUPAL	66.9682	7.2	2	2	2	28384.2	14-3-3-like protein B OS=Lupinus albus OX=3870 GN=Lalb_Chr23g0270091 PE=3 SV=1	Oxidation (M)
93	A0A1J7GNU4|A0A1J7GNU4_LUPAN	58.865	7.39	2	2	3	26528.2	Thiaminase-2/PQQC domain-containing protein OS=Lupinus angustifolius OX=3871 GN=TanjilG_14355 PE=4 SV=1
